# Supplementary material for: Replacing American Breakfast Foods with Ready-To-Eat (RTE) Cereals Increases Consumption of Key Food Groups and Nutrients among US Children and Adults: Results of an NHANES Modeling Study
Source: Nutrients. 2017 Sep 13;9(9):1010. doi: 10.3390/nu9091010 (PMC5622770; doi:10.3390/nu9091010)
Supplement: Supplementary file 1 [file nutrients-09-01010-s001.zip]

Archive with 1 entries (1 files):
- nutrients-220079-supplementary.pdf
